# Supplementary material for: Cognition, Physical Performance, and Fall-Related Mobility Outcomes in Healthy Older Adults: A Cross-Sectional Study
Source: Sports (Basel). 2025 Dec 3;13(12):429. doi: 10.3390/sports13120429 (PMC12737262; doi:10.3390/sports13120429)
Supplement: Supplementary file 1 [file sports-13-00429-s001.zip]

Archive with 1 entries (1 files):
- sports-3933055-supplementary.pdf
